# Supplementary material for: Enhancement of Tomato Growth Through Rhizobacteria and Biocontrol of Associated Diseases
Source: Life (Basel). 2025 Jun 23;15(7):997. doi: 10.3390/life15070997 (PMC12298581; doi:10.3390/life15070997)
Supplement: Supplementary file 1 [file life-15-00997-s001.zip]

Archive with 1 entries (1 files):
- life-3653430-supplementary.pdf
